# Supplementary material for: Inbreeding Coefficient and Distance in MHC Genes of Parents as Predictors of Reproductive Success in Domestic Cat
Source: Animals (Basel). 2022 Jan 11;12(2):165. doi: 10.3390/ani12020165 (PMC8772569; doi:10.3390/ani12020165)
Supplement: Supplementary file 1 [file animals-12-00165-s001.zip]

Archive with 3 entries (3 files):
- IC_Supplementary-File S1.xlsx
- mhc1-2021-Supplementary-File S2.xlsx
- mhc2-2021-Supplementary-File S2.xlsx
