# Supplementary material for: Inbreeding Coefficient and Distance in MHC Genes of Parents as Predictors of Reproductive Success in Domestic Cat
Source: Animals (Basel). 2022 Jan 11;12(2):165. doi: 10.3390/ani12020165 (PMC8772569; doi:10.3390/ani12020165)
Supplement: Supplementary file 1 [file animals-12-00165-s001.zip › IC_Supplementary-File S1.xlsx]

## Sheet: Лист1
	Ch/b cat	B/ch cat	Mam Gert	Fedya	Bonni	Gameta	Grusha	Dexter	Zigmund	Klayd	Plazma	Yasha	Bolt	Klyaksa	Tarasch	Gudok	Dyupel	Serval	Marusya	Mish	Pastel	Chernaya	Kistochka	Polosatiy	Maska	Oreshka	Varezhka	Puchito	Pishka	Sloyka	Fishka	Lev Nik	Yashma	Tatly	Ten	Buklya	Proglot	Alf	Jeeves	Zlata	Shkoda	Muha	Tuchka	Tuman	Bes	Bagira	Milka	Riska	Dimka
Ch/b cat	100	0	0	0	0	0	0	0	0	0	0	0	50	50	0	0	25	0	0	0	0	0	0	0	0	0	0	0	0	0	0	0	0	0	0	0	0	0	0	0	0	0	0	0	0	0	0	0	0
B/ch cat	0	100	0	0	0	0	0	0	0	0	0	0	0	0	50	0	50	0	0	0	0	0	0	0	0	0	0	0	0	0	0	0	0	0	0	0	0	0	0	0	0	0	0	0	0	0	0	0	0
Mam Gert	0	0	100	0	0	0	0	0	0	0	0	0	0	0	0	50	0	0	0	0	0	0	0	0	0	0	0	0	0	0	0	0	0	0	0	0	0	0	0	0	0	0	0	0	0	0	0	0	0
Fedya	0	0	0	100	0	0	0	0	0	0	0	0	50	50	50	50	25	0	0	0	0	0	0	0	0	0	0	0	0	0	0	0	0	0	0	0	0	0	0	0	0	0	0	0	0	0	0	0	0
Bonni	0	0	0	0	100	0	0	0	0	100	0	0	0	0	0	0	0	0	0	0	0	0	0	0	0	0	0	0	0	0	0	0	0	0	0	0	0	0	0	0	0	0	0	0	0	0	0	0	0
Gameta	0	0	0	0	0	100	0	0	100	0	0	0	0	0	0	0	0	0	0	0	0	50	0	0	0	0	0	0	0	0	0	0	0	0	0	0	0	0	0	0	0	0	0	0	0	0	0	0	0
Grusha	0	0	0	0	0	0	100	0	0	0	0	0	0	0	0	0	0	0	0	0	0	0	0	0	0	0	0	0	50	50	50	0	0	25	25	0	0	0	0	0	12.5	12.5	12.5	12.5	12.5	0	0	0	0
Dexter	0	0	0	0	0	0	0	100	0	0	0	0	0	0	0	0	0	0	0	0	0	0	0	0	0	0	0	0	50	50	50	50	0	25	25	25	25	25	25	0	12.5	12.5	12.5	12.5	12.5	0	0	0	0
Zigmund	0	0	0	0	0	100	0	0	100	0	0	0	0	0	0	0	0	0	0	0	0	0	0	0	0	0	0	0	0	0	0	0	0	0	0	0	0	0	0	0	0	0	0	0	0	0	0	0	0
Klayd	0	0	0	0	100	0	0	0	0	100	0	0	0	0	0	0	0	0	0	0	0	0	0	0	0	0	0	0	0	0	0	0	0	0	0	0	0	0	0	0	0	0	0	0	0	0	0	0	0
Plazma	0	0	0	0	0	0	0	0	0	0	100	0	0	0	0	0	0	0	0	0	0	0	0	0	0	0	0	0	0	0	0	0	0	0	0	0	0	0	0	0	0	0	0	0	0	0	0	0	0
Yasha	0	0	0	0	0	0	0	0	0	0	0	100	0	0	0	0	0	0	0	0	0	0	0	0	0	50	50	50	0	0	0	25	50	0	0	37.5	37.5	37.5	37.5	0	25	25	50	50	50	0	0	0	0
Bolt	50	0	0	50	0	0	0	0	0	0	0	0	100	100	25	25	50	0	0	0	0	0	0	0	0	0	0	0	0	0	0	0	0	0	0	0	0	0	0	0	0	0	0	0	0	0	0	0	0
Klyaksa	50	0	0	50	0	0	0	0	0	0	0	0	100	100	25	25	50	0	0	0	0	0	0	0	0	0	0	0	0	0	0	0	0	0	0	0	0	0	0	0	0	0	0	0	0	0	0	0	0
Tarasch	0	50	0	50	0	0	0	0	0	0	0	0	25	25	100	25	37.5	0	0	0	0	0	0	0	0	0	0	0	0	0	0	0	0	0	0	0	0	0	0	0	0	0	0	0	0	0	0	0	0
Gudok	0	0	50	50	0	0	0	0	0	0	0	0	25	25	25	100	12.5	0	0	0	0	0	0	0	0	0	0	0	0	0	0	0	0	0	0	0	0	0	0	0	0	0	0	0	0	0	0	0	0
Dyupel	25	50	0	25	0	0	0	0	0	0	0	0	50	50	37.5	12.5	100	0	0	0	0	0	0	0	0	0	0	0	0	0	0	0	0	0	0	0	0	0	0	0	0	0	0	0	0	0	0	0	0
Serval	0	0	0	0	0	0	0	0	0	0	0	0	0	0	0	0	0	100	0	0	0	0	0	0	0	0	0	0	0	0	0	0	0	50	50	0	0	0	0	0	25	25	25	25	25	0	0	0	0
Marusya	0	0	0	0	0	0	0	0	0	0	0	0	0	0	0	0	0	0	100	0	0	0	0	0	0	0	0	0	0	0	0	0	0	0	0	0	0	0	0	0	0	0	0	0	0	0	0	0	0
Mish	0	0	0	0	0	0	0	0	0	0	0	0	0	0	0	0	0	0	0	100	0	0	0	0	0	50	50	50	0	0	0	25	50	0	0	37.5	37.5	37.5	37.5	0	25	25	0	0	0	0	0	0	0
Pastel	0	0	0	0	0	0	0	0	0	0	0	0	0	0	0	0	0	0	0	0	100	0	0	0	0	0	0	0	0	0	0	0	0	0	0	0	0	0	0	0	0	0	0	0	0	0	0	0	0
Chernaya	0	0	0	0	0	50	0	0	50	0	0	0	0	0	0	0	0	0	0	0	0	100	0	0	0	0	0	0	0	0	0	0	0	0	0	0	0	0	0	0	0	0	0	0	0	0	0	0	0
Kistochka	0	0	0	0	0	0	0	0	0	0	0	0	0	0	0	0	0	0	0	0	0	0	100	0	0	0	0	0	0	0	0	0	0	0	0	0	0	0	0	0	0	0	0	0	0	0	0	0	0
Polosatiy	0	0	0	0	0	0	0	0	0	0	0	0	0	0	0	0	0	0	0	0	0	0	0	100	0	0	0	0	0	0	0	0	0	0	0	0	0	0	0	0	0	0	0	0	0	0	0	0	0
Maska	0	0	0	0	0	0	0	0	0	0	0	0	0	0	0	0	0	0	0	0	0	0	0	0	100	0	0	0	0	0	0	0	0	0	0	0	0	0	0	0	0	0	0	0	0	0	0	0	0
Oreshka	0	0	0	0	0	0	0	0	0	0	0	50	0	0	0	0	0	0	0	50	0	0	0	0	0	100	100	100	0	0	0	50	100	0	0	75	75	75	75	0	50	50	25	25	25	0	0	0	0
Varezhka	0	0	0	0	0	0	0	0	0	0	0	50	0	0	0	0	0	0	0	50	0	0	0	0	0	100	100	100	0	0	0	50	100	0	0	75	75	75	75	0	50	50	25	25	25	0	0	0	0
Puchito	0	0	0	0	0	0	0	0	0	0	0	50	0	0	0	0	0	0	0	50	0	0	0	0	0	100	100	100	0	0	0	50	100	0	0	75	75	75	75	0	50	50	25	25	25	0	0	0	0
Pishka	0	0	0	0	0	0	50	50	0	0	0	0	0	0	0	0	0	0	0	0	0	0	0	0	0	0	0	0	100	100	100	25	0	50	50	12.5	12.5	12.5	12.5	0	25	25	25	25	25	0	0	0	0
Sloyka	0	0	0	0	0	0	50	50	0	0	0	0	0	0	0	0	0	0	0	0	0	0	0	0	0	0	0	0	100	100	100	25	0	50	50	12.5	12.5	12.5	12.5	0	25	25	25	25	25	0	0	0	0
Fishka	0	0	0	0	0	0	50	50	0	0	0	0	0	0	0	0	0	0	0	0	0	0	0	0	0	0	0	0	100	100	100	25	0	50	50	12.5	12.5	12.5	12.5	0	25	25	25	25	25	0	0	0	0
Lev Nik	0	0	0	0	0	0	0	50	0	0	0	25	0	0	0	0	0	0	0	25	0	0	0	0	0	50	50	50	25	25	25	100	25	12.5	12.5	75	75	75	75	0	31.25	31.25	18.75	18.75	18.75	0	0	0	0
Yashma	0	0	0	0	0	0	0	0	0	0	0	50	0	0	0	0	0	0	0	50	0	0	0	0	0	100	100	100	0	0	0	25	100	0	0	62.5	62.5	62.5	62.5	0	50	50	25	25	25	0	0	0	0
Tatly	0	0	0	0	0	0	25	25	0	0	0	0	0	0	0	0	0	50	0	0	0	0	0	0	0	0	0	0	50	50	50	12.5	0	100	100	6.25	6.25	6.25	6.25	0	50	50	50	50	50	0	0	0	0
Ten	0	0	0	0	0	0	25	25	0	0	0	0	0	0	0	0	0	50	0	0	0	0	0	0	0	0	0	0	50	50	50	12.5	0	100	100	6.25	6.25	6.25	6.25	0	50	50	50	50	50	0	0	0	0
Buklya	0	0	0	0	0	0	0	25	0	0	0	37.5	0	0	0	0	0	0	0	37.5	0	0	0	0	0	75	75	75	12.5	12.5	12.5	75	62.5	6.25	6.25	100	100	100	100	0	40.625	40.625	21.875	21.875	21.875	0	0	0	0
Proglot	0	0	0	0	0	0	0	25	0	0	0	37.5	0	0	0	0	0	0	0	37.5	0	0	0	0	0	75	75	75	12.5	12.5	12.5	75	62.5	6.25	6.25	100	100	100	100	0	40.625	40.625	21.875	21.875	21.875	0	0	0	0
Alf	0	0	0	0	0	0	0	25	0	0	0	37.5	0	0	0	0	0	0	0	37.5	0	0	0	0	0	75	75	75	12.5	12.5	12.5	75	62.5	6.25	6.25	100	100	100	100	0	40.625	40.625	21.875	21.875	21.875	0	0	0	0
Jeeves	0	0	0	0	0	0	0	25	0	0	0	37.5	0	0	0	0	0	0	0	37.5	0	0	0	0	0	75	75	75	12.5	12.5	12.5	75	62.5	6.25	6.25	100	100	100	100	0	40.625	40.625	21.875	21.875	21.875	0	0	0	0
Zlata	0	0	0	0	0	0	0	0	0	0	0	0	0	0	0	0	0	0	0	0	0	0	0	0	0	0	0	0	0	0	0	0	0	0	0	0	0	0	0	100	0	0	0	0	0	0	0	0	0
Shkoda	0	0	0	0	0	0	12.5	12.5	0	0	0	25	0	0	0	0	0	25	0	25	0	0	0	0	0	50	50	50	25	25	25	31.25	50	50	50	40.625	40.625	40.625	40.625	0	100	100	25	25	25	0	0	0	0
Muha	0	0	0	0	0	0	12.5	12.5	0	0	0	25	0	0	0	0	0	25	0	25	0	0	0	0	0	50	50	50	25	25	25	31.25	50	50	50	40.625	40.625	40.625	40.625	0	100	100	37.5	37.5	37.5	0	0	0	0
Tuchka	0	0	0	0	0	0	12.5	12.5	0	0	0	50	0	0	0	0	0	25	0	0	0	0	0	0	0	25	25	25	25	25	25	18.75	25	50	50	21.875	21.875	21.875	21.875	0	25	37.5	100	100	100	0	0	0	0
Tuman	0	0	0	0	0	0	12.5	12.5	0	0	0	50	0	0	0	0	0	25	0	0	0	0	0	0	0	25	25	25	25	25	25	18.75	25	50	50	21.875	21.875	21.875	21.875	0	25	37.5	100	100	100	0	0	0	0
Bes	0	0	0	0	0	0	12.5	12.5	0	0	0	50	0	0	0	0	0	25	0	0	0	0	0	0	0	25	25	25	25	25	25	18.75	25	50	50	21.875	21.875	21.875	21.875	0	25	37.5	100	100	100	0	0	0	0
Bagira	0	0	0	0	0	0	0	0	0	0	0	0	0	0	0	0	0	0	0	0	0	0	0	0	0	0	0	0	0	0	0	0	0	0	0	0	0	0	0	0	0	0	0	0	0	100	0	0	0
Milka	0	0	0	0	0	0	0	0	0	0	0	0	0	0	0	0	0	0	0	0	0	0	0	0	0	0	0	0	0	0	0	0	0	0	0	0	0	0	0	0	0	0	0	0	0	0	100	0	0
Riska	0	0	0	0	0	0	0	0	0	0	0	0	0	0	0	0	0	0	0	0	0	0	0	0	0	0	0	0	0	0	0	0	0	0	0	0	0	0	0	0	0	0	0	0	0	0	0	100	0
Dimka	0	0	0	0	0	0	0	0	0	0	0	0	0	0	0	0	0	0	0	0	0	0	0	0	0	0	0	0	0	0	0	0	0	0	0	0	0	0	0	0	0	0	0	0	0	0	0	0	100
Strunka	0	0	0	0	0	0	0	0	0	0	0	0	0	0	0	0	0	0	0	0	0	0	0	0	0	0	0	0	0	0	0	0	0	0	0	0	0	0	0	0	0	0	0	0	0	0	50	0	0
Shiva	0	0	0	0	0	0	0	0	0	0	0	0	0	0	0	0	0	0	0	0	0	0	0	0	0	0	0	0	0	0	0	0	0	0	0	0	0	0	0	0	0	0	0	0	0	0	0	0	0
Potapich	0	0	0	0	0	0	0	0	0	0	0	0	0	0	0	0	0	0	0	0	0	0	0	0	0	0	0	0	0	0	0	0	0	0	0	0	0	0	0	0	0	0	0	0	0	0	0	0	0
Afrika	0	0	0	0	0	0	0	0	0	0	0	0	0	0	0	0	0	0	0	0	0	0	0	0	0	0	0	0	0	0	0	0	0	0	0	0	0	0	0	0	0	0	0	0	0	0	0	50	0
Lamiya	0	0	0	0	0	0	0	0	0	0	0	0	0	0	0	0	0	0	0	0	0	0	0	0	0	0	0	0	0	0	0	0	0	0	0	0	0	0	0	0	0	0	0	0	0	0	0	50	0
Irga	0	0	0	0	0	0	50	0	0	0	0	50	0	0	0	0	0	0	0	0	0	0	0	0	0	25	25	25	25	25	25	12.5	25	12.5	12.5	18.75	18.75	18.75	18.75	0	18.75	18.75	31.25	31.25	31.25	0	0	0	0
Sirenka	0	0	0	0	0	0	12.5	25	0	0	0	18.75	0	0	0	0	0	25	0	18.75	0	0	0	0	0	37.5	37.5	37.5	31.25	31.25	31.25	43.75	31.25	53.125	53.125	53.125	53.125	53.125	53.125	0	45.3125	45.3125	35.9375	35.9375	35.9375	0	0	0	0
Reyka	0	0	0	0	0	0	12.5	25	0	0	0	18.75	0	0	0	0	0	25	0	18.75	0	0	0	0	0	37.5	37.5	37.5	31.25	31.25	31.25	43.75	31.25	53.125	53.125	53.125	53.125	53.125	53.125	0	45.3125	45.3125	35.9375	35.9375	35.9375	0	0	0	0
Planka	0	0	0	0	0	0	12.5	25	0	0	0	18.75	0	0	0	0	0	25	0	18.75	0	0	0	0	0	37.5	37.5	37.5	31.25	31.25	31.25	43.75	31.25	53.125	53.125	53.125	53.125	53.125	53.125	0	45.3125	45.3125	35.9375	35.9375	35.9375	0	0	0	0
Vasya	0	0	0	0	0	0	0	0	0	0	0	0	0	0	0	0	0	0	0	0	0	0	0	0	0	0	0	0	0	0	0	0	0	0	0	0	0	0	0	0	0	0	0	0	0	0	0	0	0
Kleo	0	0	0	0	0	0	25	25	0	0	0	0	0	0	0	0	0	50	0	0	0	0	0	0	0	0	0	0	50	50	50	12.5	0	50	50	6.25	6.25	6.25	6.25	0	25	25	25	25	25	0	0	0	0
Rioha	0	0	0	0	0	0	0	0	0	0	0	50	0	0	0	0	0	0	0	0	0	0	0	0	0	25	25	25	0	0	0	12.5	25	0	0	18.75	18.75	18.75	18.75	0	12.5	12.5	25	25	25	0	0	0	50
Merida	0	0	0	0	0	0	0	0	0	0	0	50	0	0	0	0	0	0	0	0	0	0	0	0	0	25	25	25	0	0	0	12.5	25	0	0	18.75	18.75	18.75	18.75	0	12.5	12.5	25	25	25	0	0	0	50
Konor	0	0	0	0	0	0	0	0	0	0	0	0	0	0	0	0	0	50	0	0	0	0	0	0	0	0	0	0	0	0	0	0	0	25	25	0	0	0	0	0	12.5	12.5	12.5	12.5	12.5	0	0	0	50
Byorn	0	0	0	0	0	0	6.25	56.25	0	0	0	25	0	0	0	0	0	12.5	0	0	0	0	0	0	0	12.5	12.5	12.5	37.5	37.5	37.5	34.375	12.5	37.5	37.5	23.4375	23.4375	23.4375	23.4375	0	18.75	25	56.25	56.25	56.25	0	0	0	0
Astrid	0	0	0	0	0	0	6.25	56.25	0	0	0	25	0	0	0	0	0	12.5	0	0	0	0	0	0	0	12.5	12.5	12.5	37.5	37.5	37.5	34.375	12.5	37.5	37.5	23.4375	23.4375	23.4375	23.4375	0	18.75	25	56.25	56.25	56.25	0	0	0	0
Torvi	0	0	0	0	0	0	6.25	56.25	0	0	0	25	0	0	0	0	0	12.5	0	0	0	0	0	0	0	12.5	12.5	12.5	37.5	37.5	37.5	34.375	12.5	37.5	37.5	23.4375	23.4375	23.4375	23.4375	0	18.75	25	56.25	56.25	56.25	0	0	0	0
[truncated: 17 more columns]
