# Supplementary material for: Inbreeding Coefficient and Distance in MHC Genes of Parents as Predictors of Reproductive Success in Domestic Cat
Source: Animals (Basel). 2022 Jan 11;12(2):165. doi: 10.3390/ani12020165 (PMC8772569; doi:10.3390/ani12020165)
Supplement: Supplementary file 1 [file animals-12-00165-s001.zip › mhc1-2021-Supplementary-File S2.xlsx]

## Sheet: mhc1dist-2021ed
	yasha	planka	reyka	potapich	alf	dekster	serval	pu4ito	varegka	oreshka	tu4ka	ten	fishka	pishka	tatli	muha	shkoda	sirena	irga	torvi	Astrid	finik	byern	izum	merida	elka	snegka	zlata	rioha	riska	milka	dimka	sunny	kleo	paskal	levnik	konor	celsiy	kkMerida
mish	0.875	0.875	0.875	1.000	0.750	0.875	1.000	0.396	0.448	0.448	0.875	1.000	1.000	1.000	1.000	0.875	0.448	0.875	1.000	1.000	1.000	0.875	0.875	0.875	0.698	0.875	0.448	0.625	1.000	1.000	0.750	0.698	1.000	1.000	0.875	0.521	0.698	1.000	0.646
yasha		0.875	0.875	0.375	0.500	0.625	0.625	0.448	0.375	0.448	0.448	0.823	0.500	0.500	0.625	0.448	0.625	0.750	0.500	0.500	0.500	0.625	0.250	0.448	0.323	0.875	0.750	0.698	0.375	0.625	0.625	0.625	0.323	0.625	0.448	0.875	0.573	0.823	0.448
planka			0.125	0.875	0.375	0.448	0.375	0.750	0.875	0.823	0.448	0.448	0.750	0.375	0.375	0.448	0.750	0.448	0.875	0.375	0.375	0.573	0.625	0.448	1.000	0.000	0.375	0.875	0.500	0.500	0.875	0.500	1.000	0.750	0.448	0.448	0.875	0.448	0.875
reyka				0.875	0.500	0.323	0.375	0.875	0.750	1.000	0.625	0.625	0.750	0.375	0.375	0.625	0.625	0.323	0.875	0.375	0.375	0.448	0.625	0.625	0.823	0.125	0.500	0.698	0.500	0.500	0.750	0.500	0.823	0.750	0.625	0.448	0.698	0.625	0.875
potapich					0.875	0.625	0.625	0.875	0.500	0.823	0.823	0.448	0.125	0.500	0.625	0.823	0.750	0.750	0.125	0.500	0.500	0.625	0.625	0.823	0.448	0.875	0.875	0.823	0.375	0.500	0.625	0.750	0.198	0.323	0.823	1.000	0.698	0.448	0.750
alf						0.448	0.625	0.323	0.750	0.448	0.448	0.823	0.750	0.750	0.625	0.448	0.500	0.323	0.875	0.750	0.750	0.573	0.375	0.448	0.875	0.375	0.625	0.750	0.875	0.750	0.625	0.750	0.875	0.625	0.448	0.323	0.625	0.823	0.573
dekster							0.750	0.875	0.500	1.000	1.000	1.000	0.448	0.448	0.750	1.000	0.625	0.271	0.750	0.448	0.448	0.125	0.573	1.000	0.573	0.448	0.875	0.646	0.625	0.875	0.750	0.875	0.573	0.750	1.000	0.396	0.698	1.000	0.875
serval								0.750	0.875	0.698	0.323	0.323	0.625	0.375	0.000	0.323	0.500	0.448	0.625	0.375	0.375	0.875	0.500	0.323	0.823	0.375	0.500	0.823	0.375	0.125	0.625	0.375	0.573	0.323	0.323	0.875	0.448	0.323	0.750
pu4ito									0.448	0.271	0.396	0.823	0.875	0.875	0.750	0.396	0.323	0.750	0.875	0.875	0.875	0.875	0.448	0.396	0.698	0.750	0.323	0.646	0.875	0.750	0.573	0.573	0.875	0.750	0.396	0.521	0.573	0.823	0.375
varegka										0.750	0.875	1.000	0.625	0.625	0.875	0.875	0.375	0.750	0.625	0.625	0.625	0.500	0.625	0.875	0.198	0.875	0.500	0.521	0.500	0.875	0.625	0.625	0.448	0.875	0.875	0.573	0.573	1.000	0.573
oreshka											0.375	0.750	0.823	0.823	0.698	0.375	0.625	0.875	0.823	0.823	0.823	1.000	0.448	0.375	0.750	0.823	0.573	0.698	0.823	0.698	0.750	0.573	0.875	0.698	0.375	0.750	0.625	0.750	0.396
tu4ka												0.375	0.823	0.448	0.323	0.000	0.750	0.875	0.823	0.448	0.448	1.000	0.323	0.000	0.875	0.448	0.323	0.875	0.448	0.323	0.750	0.323	0.875	0.698	0.000	0.875	0.750	0.375	0.521
ten													0.448	0.448	0.323	0.375	0.875	0.875	0.448	0.448	0.448	1.000	0.698	0.375	1.000	0.448	0.448	1.000	0.448	0.198	0.750	0.448	0.750	0.396	0.375	1.000	0.875	0.000	0.823
fishka														0.375	0.625	0.823	0.750	0.625	0.250	0.375	0.375	0.448	0.500	0.823	0.573	0.750	0.875	0.698	0.500	0.500	0.625	0.750	0.323	0.323	0.823	0.875	0.698	0.448	0.750
pishka															0.375	0.448	0.875	0.750	0.625	0.000	0.000	0.448	0.375	0.448	0.573	0.375	0.500	0.698	0.125	0.375	0.875	0.375	0.573	0.750	0.448	0.875	0.823	0.448	0.750
tatli																0.323	0.500	0.448	0.625	0.375	0.375	0.875	0.500	0.323	0.823	0.375	0.500	0.823	0.375	0.125	0.625	0.375	0.573	0.323	0.323	0.875	0.448	0.323	0.750
muha																	0.750	0.875	0.823	0.448	0.448	1.000	0.323	0.000	0.875	0.448	0.323	0.875	0.448	0.323	0.750	0.323	0.875	0.698	0.000	0.875	0.750	0.375	0.521
shkoda																		0.323	0.750	0.875	0.875	0.750	0.625	0.750	0.573	0.750	0.500	0.521	0.875	0.625	0.375	0.625	0.573	0.448	0.750	0.448	0.198	0.875	0.573
sirena																			0.750	0.750	0.750	0.448	0.625	0.875	0.823	0.448	0.875	0.698	0.875	0.625	0.500	0.875	0.573	0.396	0.875	0.396	0.396	0.875	0.875
irga																				0.625	0.625	0.750	0.750	0.823	0.573	0.875	0.875	0.823	0.500	0.500	0.625	0.750	0.323	0.323	0.823	1.000	0.698	0.448	0.750
torvi																					0.000	0.448	0.375	0.448	0.573	0.375	0.500	0.698	0.125	0.375	0.875	0.375	0.573	0.750	0.448	0.875	0.823	0.448	0.750
Astrid																						0.448	0.375	0.448	0.573	0.375	0.500	0.698	0.125	0.375	0.875	0.375	0.573	0.750	0.448	0.875	0.823	0.448	0.750
finik																							0.573	1.000	0.573	0.573	0.875	0.646	0.625	0.875	0.750	0.875	0.573	0.875	1.000	0.521	0.823	1.000	0.875
byern																								0.323	0.573	0.625	0.625	0.573	0.500	0.500	0.625	0.500	0.573	0.625	0.323	0.750	0.573	0.698	0.448
izum																									0.875	0.448	0.323	0.875	0.448	0.323	0.750	0.323	0.875	0.698	0.000	0.875	0.750	0.375	0.521
merida																										1.000	0.750	0.271	0.448	0.823	0.698	0.448	0.375	0.823	0.875	0.750	0.375	1.000	0.345
elka																											0.375	0.875	0.500	0.500	0.875	0.500	1.000	0.750	0.448	0.448	0.875	0.448	0.875
snegka																												0.698	0.500	0.500	0.750	0.250	1.000	0.875	0.323	0.573	0.750	0.448	0.573
zlata																													0.823	0.823	0.698	0.345	0.750	0.823	0.875	0.573	0.271	1.000	0.220
rioha																														0.375	0.875	0.375	0.448	0.750	0.448	1.000	0.823	0.448	0.750
riska																															0.500	0.375	0.448	0.323	0.323	1.000	0.573	0.198	0.750
milka																																0.750	0.448	0.448	0.750	0.698	0.448	0.750	0.698
dimka																																	0.823	0.750	0.323	0.750	0.448	0.448	0.271
sunny																																		0.396	0.875	1.000	0.500	0.750	0.823
kleo																																			0.698	0.875	0.396	0.396	0.750
paskal																																				0.875	0.750	0.375	0.521
levnik																																					0.625	1.000	0.698
konor																																						0.875	0.345
celsiy																																							0.823
kkMerida
1
2
3
4
5
6
7
8
9
10
11
12
13
14
15
16
17
18
19
20
21
22
23
24
25
26
27
28
29
30
31
32
33
34
35
36
37
38
39
