# Supplementary material for: Inbreeding Coefficient and Distance in MHC Genes of Parents as Predictors of Reproductive Success in Domestic Cat
Source: Animals (Basel). 2022 Jan 11;12(2):165. doi: 10.3390/ani12020165 (PMC8772569; doi:10.3390/ani12020165)
Supplement: Supplementary file 1 [file animals-12-00165-s001.zip › mhc2-2021-Supplementary-File S2.xlsx]

## Sheet: mhc2-2021-da
	yasha	planka	reyka	potapich	alf	dekster	serval	pu4ito	varegka	oreshka	tu4ka	ten	fishka	pishka	tatli	muha	shkoda	sirena	irga	torvi	Astrid	finik	byern	izum	merida	elka	snegka	zlata	rioha	riska	milka	dimka	sunny	kleo	paskal	levnik	konor	celsiy	kkMerida
mish	1.000	0.750	0.750	0.646	0.646	0.750	1.000	0.293	0.146	0.750	1.000	1.000	0.646	1.000	1.000	1.000	0.396	0.750	0.646	1.000	1.000	1.000	1.000	1.000	1.000	0.396	0.250	0.000	0.646	0.750	0.396	0.500	0.646	0.646	1.000	0.146	1.000	0.500	1.000
yasha		0.396	0.396	0.250	0.750	0.646	0.396	0.750	1.000	0.500	0.000	0.500	0.500	0.500	0.396	0.000	1.000	1.000	0.250	0.500	0.500	0.500	0.250	0.000	0.146	0.646	0.646	1.000	0.250	0.293	1.000	0.500	0.646	0.646	0.000	1.000	0.396	0.500	0.000
planka			0.000	0.396	0.396	0.146	0.500	1.000	1.000	0.500	0.396	0.293	0.396	0.293	0.500	0.396	1.000	0.500	0.396	0.293	0.293	0.293	0.396	0.396	0.293	0.250	0.750	0.750	0.396	0.396	1.000	0.646	0.646	0.750	0.396	0.500	0.500	0.646	0.396
reyka				0.396	0.396	0.146	0.500	1.000	1.000	0.500	0.396	0.293	0.396	0.293	0.500	0.396	1.000	0.500	0.396	0.293	0.293	0.293	0.396	0.396	0.293	0.250	0.750	0.750	0.396	0.396	1.000	0.646	0.646	0.750	0.396	0.500	0.500	0.646	0.396
potapich					1.000	0.646	0.396	0.750	0.646	0.750	0.250	0.500	0.250	0.500	0.396	0.250	0.750	1.000	0.000	0.500	0.500	0.500	0.500	0.250	0.146	0.396	0.293	0.646	0.000	0.293	0.750	0.146	0.646	0.396	0.250	0.750	0.396	0.146	0.250
alf						0.293	1.000	0.750	1.000	0.396	0.750	0.646	0.750	0.646	1.000	0.750	1.000	0.396	1.000	0.646	0.646	0.646	0.500	0.750	1.000	0.396	1.000	0.646	1.000	1.000	1.000	1.000	1.000	1.000	0.750	0.396	1.000	1.000	0.750
dekster							0.750	1.000	1.000	0.750	0.646	0.146	0.293	0.146	0.750	0.646	1.000	0.396	0.646	0.146	0.146	0.146	0.293	0.646	0.646	0.146	0.750	0.750	0.646	0.750	1.000	0.646	1.000	0.750	0.646	0.396	0.750	0.646	0.646
serval								1.000	1.000	0.750	0.396	0.646	0.646	0.646	0.000	0.396	0.500	0.500	0.396	0.646	0.646	0.646	0.646	0.396	0.293	0.750	0.750	1.000	0.396	0.396	0.500	0.646	0.646	0.250	0.396	1.000	0.250	0.646	0.396
pu4ito									0.146	0.750	0.750	1.000	0.750	1.000	1.000	0.750	0.396	1.000	0.750	1.000	1.000	1.000	0.750	0.750	1.000	0.750	0.293	0.293	0.750	0.646	0.396	0.646	0.500	0.750	0.750	0.396	1.000	0.646	0.750
varegka										1.000	1.000	1.000	0.646	1.000	1.000	1.000	0.293	1.000	0.646	1.000	1.000	1.000	1.000	1.000	1.000	0.646	0.146	0.146	0.646	0.646	0.293	0.500	0.500	0.646	1.000	0.293	1.000	0.500	1.000
oreshka											0.500	1.000	1.000	1.000	0.750	0.500	1.000	0.750	0.750	1.000	1.000	1.000	0.750	0.500	0.646	0.750	1.000	0.750	0.750	0.646	1.000	1.000	0.646	1.000	0.500	0.750	0.750	1.000	0.500
tu4ka												0.500	0.500	0.500	0.396	0.000	1.000	1.000	0.250	0.500	0.500	0.500	0.250	0.000	0.146	0.646	0.646	1.000	0.250	0.293	1.000	0.500	0.646	0.646	0.000	1.000	0.396	0.500	0.000
ten													0.146	0.000	0.646	0.500	1.000	0.646	0.500	0.000	0.000	0.000	0.146	0.500	0.500	0.293	0.646	1.000	0.500	0.646	1.000	0.500	1.000	0.646	0.500	0.646	0.646	0.500	0.500
fishka														0.146	0.646	0.500	0.750	0.750	0.250	0.146	0.146	0.146	0.250	0.500	0.500	0.146	0.293	0.646	0.250	0.646	0.750	0.146	1.000	0.396	0.500	0.500	0.646	0.146	0.500
pishka															0.646	0.500	1.000	0.646	0.500	0.000	0.000	0.000	0.146	0.500	0.500	0.293	0.646	1.000	0.500	0.646	1.000	0.500	1.000	0.646	0.500	0.646	0.646	0.500	0.500
tatli																0.396	0.500	0.500	0.396	0.646	0.646	0.646	0.646	0.396	0.293	0.750	0.750	1.000	0.396	0.396	0.500	0.646	0.646	0.250	0.396	1.000	0.250	0.646	0.396
muha																	1.000	1.000	0.250	0.500	0.500	0.500	0.250	0.000	0.146	0.646	0.646	1.000	0.250	0.293	1.000	0.500	0.646	0.646	0.000	1.000	0.396	0.500	0.000
shkoda																		0.500	0.750	1.000	1.000	1.000	1.000	1.000	1.000	0.750	0.396	0.396	0.750	0.750	0.000	0.646	0.646	0.250	1.000	0.500	0.750	0.646	1.000
sirena																			1.000	0.646	0.646	0.646	0.750	1.000	1.000	0.500	1.000	0.750	1.000	1.000	0.500	1.000	1.000	0.500	1.000	0.500	0.750	1.000	1.000
irga																				0.500	0.500	0.500	0.500	0.250	0.146	0.396	0.293	0.646	0.000	0.293	0.750	0.146	0.646	0.396	0.250	0.750	0.396	0.146	0.250
torvi																					0.000	0.000	0.146	0.500	0.500	0.293	0.646	1.000	0.500	0.646	1.000	0.500	1.000	0.646	0.500	0.646	0.646	0.500	0.500
Astrid																						0.000	0.146	0.500	0.500	0.293	0.646	1.000	0.500	0.646	1.000	0.500	1.000	0.646	0.500	0.646	0.646	0.500	0.500
finik																							0.146	0.500	0.500	0.293	0.646	1.000	0.500	0.646	1.000	0.500	1.000	0.646	0.500	0.646	0.646	0.500	0.500
byern																								0.250	0.500	0.396	0.646	1.000	0.500	0.646	1.000	0.500	1.000	0.646	0.250	0.750	0.646	0.500	0.250
izum																									0.146	0.646	0.646	1.000	0.250	0.293	1.000	0.500	0.646	0.646	0.000	1.000	0.396	0.500	0.000
merida																										0.646	0.646	1.000	0.146	0.146	1.000	0.500	0.500	0.646	0.146	1.000	0.293	0.500	0.146
elka																											0.396	0.396	0.396	0.750	0.750	0.293	1.000	0.500	0.646	0.250	0.750	0.293	0.646
snegka																												0.250	0.293	0.500	0.396	0.146	0.646	0.396	0.646	0.396	0.750	0.146	0.646
zlata																													0.646	0.750	0.396	0.500	0.646	0.646	1.000	0.146	1.000	0.500	1.000
rioha																														0.293	0.750	0.146	0.646	0.396	0.250	0.750	0.396	0.146	0.250
riska																															0.750	0.646	0.146	0.750	0.293	0.750	0.396	0.646	0.293
milka																																0.646	0.646	0.250	1.000	0.500	0.750	0.646	1.000
dimka																																	1.000	0.293	0.500	0.646	0.646	0.000	0.500
sunny																																		1.000	0.646	0.646	0.646	1.000	0.646
kleo																																			0.646	0.750	0.500	0.293	0.646
paskal																																				1.000	0.396	0.500	0.000
levnik																																					1.000	0.646	1.000
konor																																						0.646	0.396
celsiy																																							0.500
kkMerida
